# Supplementary material for: Trends in incidence and mortality for ovarian cancer in China from 1990 to 2019 and its forecasted levels in 30 years
Source: J Ovarian Res. 2023 Jul 14;16:139. doi: 10.1186/s13048-023-01233-y (PMC10347789; doi:10.1186/s13048-023-01233-y)
Supplement: Supplementary file 2 — Additional file 2: Supplementary Table 2S. Estimated variance parameters of incidence for ovarian cancer in BAPC models. The BAPC models assumes that the observed age- and period-specific new cases fit a Poisson distribution, and the mean of the age- and period-specific new cases then is regressed on the effects of age, period, and cohort, using the corresponding population as the offset to predict future incidence. The mean, standard deviation, 2.5% quantile, median, and 97.5% quantile by age categories in incidence of ovarian cancer are estimated. [file 13048_2023_1233_MOESM2_ESM.xlsx]

## Sheet: variance_bapc_incidence
	Supplementary Table 2S. Estimated variance parameters of incidence in BAPC models.
	Year	0-14.mean	0-14.sd	0-14.0.025Q	0-14.median	0-14.0.75Q	0-14.0.975Q	15-19.mean	15-19.sd	15-19.0.025Q	15-19.median	15-19.0.75Q	15-19.0.975Q	20-24.mean	20-24.sd	20-24.0.025Q	20-24.median	20-24.0.75Q	20-24.0.975Q	25-29.mean	25-29.sd	25-29.0.025Q	25-29.median	25-29.0.75Q	25-29.0.975Q	30-34.mean	30-34.sd	30-34.0.025Q	30-34.median	30-34.0.75Q	30-34.0.975Q	35-39.mean	35-39.sd	35-39.0.025Q	35-39.median	35-39.0.75Q	35-39.0.975Q	40-44.mean	40-44.sd	40-44.0.025Q	40-44.median	40-44.0.75Q	40-44.0.975Q	45-49.mean	45-49.sd	45-49.0.025Q	45-49.median	45-49.0.75Q	45-49.0.975Q
	1990	262.13	24841.3	0	262.13	17017.3	48950.1	457.07	9032.9	0	457.07	6549.67	18161.2	706.62	8108.36	0	706.62	6175.63	16598.7	662.52	6317.49	0	662.52	4923.61	13044.6	718.54	5604.69	0	718.54	4498.85	11703.5	1049.87	5544.71	0	1049.87	4789.72	11917.3	1158.85	3805.1	0	1158.85	3725.35	8616.71	1170.56	2823.06	0	1170.56	3074.69	6703.65
	1991	270.34	25577.3	0	270.34	17522	50400.9	450.6	8817.02	0	450.6	6397.59	17731.6	717.72	8415.03	0	717.72	6393.58	17210.9	725.21	6712.45	0	725.21	5252.68	13881.4	732.6	5776.2	0	732.6	4628.58	12053.7	1107.92	5618.36	0	1107.92	4897.45	12119.7	1272.27	4140.46	0	1272.27	4064.97	9387.42	1257.52	2910.97	0	1257.52	3220.93	6962.91
	1992	276.05	26076.5	0	276.05	17864.4	51385.1	438.61	8447.72	0	438.61	6136.51	16995.8	721.63	8532.1	0	721.63	6476.45	17444.2	773.22	7097.32	0	773.22	5560.29	14683.7	764.03	5941.99	0	764.03	4771.84	12410.1	1144.96	5598.79	0	1144.96	4921.28	12118.4	1389.04	4513.91	0	1389.04	4433.62	10236.1	1360.57	3022.26	0	1360.57	3399.05	7284.09
	1993	281.37	26601.2	0	281.37	18223.6	52418.7	427.6	8105.22	0	427.6	5894.49	16313.5	726.27	8531.32	0	726.27	6480.55	17447.3	816.02	7570.26	0	816.02	5922.08	15653.5	831.92	6215.53	0	831.92	5024.23	13014.1	1152.14	5526.6	0	1152.14	4879.78	11984.1	1518.19	4896.53	0	1518.19	4820.84	11115.2	1476.97	3167.93	0	1476.97	3613.71	7686
	1994	289.93	27666.8	0	289.93	18950.9	54515.8	415.55	7749.51	0	415.55	5642.51	15604.3	741.82	8552.49	0	741.82	6510.39	17504.4	868.49	8204.67	0	868.49	6402.46	16949.3	941.37	6607.44	0	941.37	5398.02	13891.7	1139.34	5471.27	0	1139.34	4829.66	11862.8	1648.51	5197.73	0	1648.51	5154.32	11835.9	1661.56	3406.58	0	1661.56	3959.26	8338.33
	1995	301.25	29046.2	0	301.25	19892.6	57230.8	408.29	7521.89	0	408.29	5481.73	15150.9	756.44	8490.28	0	756.44	6483.04	17397.1	922.87	8806.94	0	922.87	6863.06	18184.2	1083.13	7045.14	0	1083.13	5835.01	14891.4	1138.48	5506.94	0	1138.48	4852.86	11931.9	1794.17	5388	0	1794.17	5428.33	12354.5	1818.17	3657.65	0	1818.17	4285.22	8987.04
	1996	306.13	30150.7	0	306.13	20642.5	59400.4	410.92	7459.23	0	410.92	5442.1	15030.8	757.59	8275.16	0	757.59	6339.09	16976.6	953.79	9120.05	0	953.79	7105.17	18828.8	1203.7	7424.89	0	1203.7	6211.72	15756.2	1164.24	5635.54	0	1164.24	4965.36	12209.7	1893.32	5454.31	0	1893.32	5572.2	12583.6	2019.24	3996.18	0	2019.24	4714.62	9851.6
	1997	311.58	30699.3	0	311.58	21017.9	60481.1	415.78	7405.41	0	415.78	5410.65	14930.1	747	7936.38	0	747	6100.01	16302	971.88	9204.74	0	971.88	7180.38	19012.8	1278.26	7756.72	0	1278.26	6510.09	16481.2	1208.53	5770.22	0	1208.53	5100.48	12518	1930.39	5364.76	0	1930.39	5548.86	12445.1	2212.86	4358.6	0	2212.86	5152.7	10755.6
	1998	319.18	31064.7	0	319.18	21272	61204.9	425.77	7417.78	0	425.77	5428.99	14964.4	742.6	7636.19	0	742.6	5893.13	15709.3	1003.99	9171.54	0	1003.99	7190.1	18979.9	1366.79	8154.35	0	1366.79	6866.81	17349	1309.7	5987.98	0	1309.7	5348.53	13045.9	1933.74	5227.33	0	1933.74	5459.52	12179.1	2465.82	4733.02	0	2465.82	5658.19	11742.4
	1999	320.75	30664	0	320.75	21003.3	60421.1	439.81	7505.04	0	439.81	5501.88	15149.4	726.23	7290.78	0	726.23	5643.78	15015.9	1007.68	8959.16	0	1007.68	7050.55	18567.3	1415.95	8465.91	0	1415.95	7126.12	18008.8	1454.81	6259.58	0	1454.81	5676.83	13723.4	1897.47	5124.55	0	1897.47	5353.93	11941.4	2681.28	5013.07	0	2681.28	6062.54	12506.7
	2000	313.04	29301.7	0	313.04	20076.8	57743.4	455.09	7651.14	0	455.09	5615.7	15451	702.58	6980.14	0	702.58	5410.61	14383.4	980.16	8637.12	0	980.16	6805.82	17908.6	1410.54	8659.68	0	1410.54	7251.4	18383.2	1602.71	6542.6	0	1602.71	6015.63	14426	1873.65	5131.66	0	1873.65	5334.9	11931.5	2913.08	5188.19	0	2913.08	6412.46	13081.7
	2001	301.15	27088.5	0	301.15	18572.1	53393.7	474.09	7892.04	0	474.09	5797.19	15942.2	680.28	6710.27	0	680.28	5206.29	13832.2	929.88	8174.3	0	929.88	6443.36	16951.2	1370.66	8699.2	0	1370.66	7238.19	18420.8	1734.6	6837.93	0	1734.6	6346.72	15136.7	1893.7	5217.49	0	1893.7	5412.85	12119.8	3074.68	5222.22	0	3074.68	6597.01	13310
	2002	280.65	24591	0	280.65	16867	48478.2	496.85	8204.24	0	496.85	6030.53	16576.9	657.53	6447.95	0	657.53	5006.61	13295.3	852.63	7515	0	852.63	5921.41	15581.8	1286.7	8533.2	0	1286.7	7042.26	18011.5	1818.05	7163.83	0	1818.05	6649.98	15858.9	1981.71	5403.87	0	1981.71	5626.57	12573.1	3107.52	5142.04	0	3107.52	6575.77	13185.7
	2003	257.39	21889	0	257.39	15021.3	43158.9	517.43	8477.77	0	517.43	6235.6	17133.6	639.94	6225.78	0	639.94	4839.17	12842.2	772.05	6756.18	0	772.05	5329.02	14013.9	1201.46	8182.55	0	1201.46	6720.51	17239	1822.72	7448.15	0	1822.72	6846.43	16420.8	2112.09	5643.87	0	2112.09	5918.83	13173.9	2985.25	5002.88	0	2985.25	6359.64	12790.7
	2004	240.04	20346.4	0	240.04	13963.5	40118.3	533.14	8687.04	0	533.14	6392.46	17559.4	644.65	6254.7	0	644.65	4863.39	12903.6	729.66	6324.81	0	729.66	4995.68	13126.1	1161.06	7901.79	0	1161.06	6490.74	16648.3	1830.6	7740.52	0	1830.6	7051.5	17001.7	2320.31	5937.94	0	2320.31	6325.4	13958.5	2902.33	4926.7	0	2902.33	6225.34	12558.5
	2005	225.76	19420.5	0	225.76	13324.7	38289.2	530.64	8588.32	0	530.64	6323.37	17363.4	658.05	6409.4	0	658.05	4981.12	13220.2	701.49	6056.33	0	701.49	4786.42	12571.7	1122.87	7580.78	0	1122.87	6236.03	15980.9	1838.07	7981.14	0	1838.07	7221.27	17480.8	2550.91	6244.68	0	2550.91	6762.88	14790.3	2844.88	4945.83	0	2844.88	6180.79	12538.5
	2006	215.58	19194.2	0	215.58	13161.9	37835.5	521.12	8398.95	0	521.12	6186.13	16982.8	694.16	6808.84	0	694.16	5286.66	14039.2	691.53	5948.53	0	691.53	4703.75	12350.4	1077.87	7199.98	0	1077.87	5934.18	15189.6	1816.14	8090.59	0	1816.14	7273.16	17673.4	2761.65	6570.82	0	2761.65	7193.59	15640.2	2821.98	5036.81	0	2821.98	6219.25	12693.9
	2007	207.38	19007.7	0	207.38	13027.8	37461.7	498	7980.05	0	498	5880.47	16138.6	742.85	7301.4	0	742.85	5667.57	15053.3	696.68	5947.51	0	696.68	4708.22	12353.6	1040.63	6823.78	0	1040.63	5643.2	14415	1806.24	8105.99	0	1806.24	7273.65	17693.7	2941.26	6924.14	0	2941.26	7611.52	16512.3	2920.23	5208.21	0	2920.23	6433.12	13128.1
	2008	203.93	19429.8	0	203.93	13309.1	38285.6	468.96	7503.78	0	468.96	5530.18	15176.1	802.66	7850.34	0	802.66	6097.63	16189	725.49	6128.51	0	725.49	4859.1	12737.1	1020.55	6523.59	0	1020.55	5420.65	13806.5	1794.97	8004	0	1794.97	7193.58	17482.5	3031.55	7255.01	0	3031.55	7924.98	17251.1	3198.39	5456.18	0	3198.39	6878.53	13892.3
	2009	202.57	20131	0	202.57	13780.7	39658.6	438.27	7058.7	0	438.27	5199.29	14273.1	859.99	8306.21	0	859.99	6462.44	17139.9	772.8	6440	0	772.8	5116.52	13395	1015.01	6320.5	0	1015.01	5278.12	13403	1785.95	7816.7	0	1785.95	7058.23	17106.4	3041.38	7517.45	0	3041.38	8111.82	17775.3	3603.86	5737.65	0	3603.86	7473.85	14849.5
	2010	199.28	20421.7	0	199.28	13973.5	40225.1	409.02	6695.56	0	409.02	4925.11	13532.1	899.3	8539.26	0	899.3	6658.94	17635.9	822.66	6779.76	0	822.66	5395.53	14110.7	1012.6	6184.63	0	1012.6	5184.07	13134.3	1774.41	7577.43	0	1774.41	6885.32	16625.9	3064.77	7715.55	0	3064.77	8268.83	18187	3992.47	6021.34	0	3992.47	8053.8	15794.1
	2011	194.85	20434.7	0	194.85	13977.9	40246.2	381.6	6394.37	0	381.6	4694.54	12914.3	899.33	8439.04	0	899.33	6591.38	17439.5	870.57	7147.99	0	870.57	5691.82	14880.4	1004.03	6062.17	0	1004.03	5092.91	12885.7	1729.31	7259.34	0	1729.31	6625.66	15957.4	3057.45	7817.22	0	3057.45	8330.08	18378.9	4257.73	6316.88	0	4257.73	8518.4	16638.6
	2012	189.24	20175.9	0	189.24	13797.7	39733.2	357.76	6138.23	0	357.76	4497.93	12388.5	857.43	8006.9	0	857.43	6258	16550.7	913.12	7534.58	0	913.12	5995.12	15680.6	988.39	5939.23	0	988.39	4994.34	12629.1	1666.91	6886.01	0	1666.91	6311.45	15163.2	3019.13	7815.49	0	3019.13	8290.6	18337.2	4374.83	6638.2	0	4374.83	8852.23	17385.5
	2013	186.06	20257.8	0	186.06	13849.7	39890.6	340.87	5992.21	0	340.87	4382.56	12085.4	804.2	7482.25	0	804.2	5850.9	15469.1	972.8	8011.57	0	972.8	6376.52	16675.2	996.65	5944.48	0	996.65	5006.14	12647.6	1600.09	6501.42	0	1600.09	5985.23	14342.6	2974.11	7715.64	0	2974.11	8178.23	18096.5	4464.08	6965.84	0	4464.08	9162.46	18116.9
	2014	184.17	20429.4	0	184.17	13963.6	40225	331.43	6018.01	0	331.43	4390.52	12126.5	760.45	7065.16	0	760.45	5525.84	14607.9	1034.52	8415.65	0	1034.52	6710.79	17528.9	1036.32	6120.25	0	1036.32	5164.37	13031.8	1579.78	6235.01	0	1579.78	5785.23	13800.2	3013.18	7569.79	0	3013.18	8118.93	17849.7	4573.66	7251.8	0	4573.66	9464.93	18786.9
	2015	179.81	20008.5	0	179.81	13675.3	39395.8	316.79	5883.9	0	316.79	4285.42	11849	693.99	6582.6	0	693.99	5133.89	13595.6	1033.81	8391.82	0	1033.81	6694.01	17481.5	1059.06	6280.17	0	1059.06	5294.97	13368	1535.22	5998.58	0	1535.22	5581.2	13292.2	2943.96	7319.18	0	2943.96	7880.68	17289.3	4485.42	7428.17	0	4485.42	9495.65	19044.4
	2016	177.14	19548.8	0	177.14	13362.6	38492.1	305.41	5758.73	0	305.41	4189.61	11592.3	640.26	6195.34	0	640.26	4818.95	12782.9	1008.89	8120.83	0	1008.89	6486.3	16925.4	1104.43	6557.26	0	1104.43	5527.24	13956.4	1507.62	5829.8	0	1507.62	5439.76	12933.8	2834.12	6992.64	0	2834.12	7550.58	16539.4	4402.32	7508.97	0	4402.32	9467.04	19119.6
	2017	179.08	19274.5	0	179.08	13179.5	37956.5	305.7	5845.68	0	305.7	4248.55	11763	627.08	6105.59	0	627.08	4745.24	12593.8	1007.36	7844.21	0	1007.36	6298.2	16381.7	1224.91	7122.09	0	1224.91	6028.69	15183.9	1576.6	5830.26	0	1576.6	5509.05	13003.7	2854.29	6663.69	0	2854.29	7348.88	15914.9	4549.8	7523.46	0	4549.8	9624.3	19295.5
	2018	181.97	18552.4	0	181.97	12695.3	36543.9	308.11	5876.83	0	308.11	4271.97	11826.5	619.89	6032.54	0	619.89	4688.78	12443.5	981.27	7362.95	0	981.27	5947.5	15412.4	1357.24	7660.42	0	1357.24	6524.11	16371.4	1665.85	5878.94	0	1665.85	5631.14	13188.4	2863.67	6305.82	0	2863.67	7116.89	15222.9	4684.09	7436.23	0	4684.09	9699.74	19258.8
	2019	183.87	17883	0	183.87	12245.8	35233.9	309.47	5796.41	0	309.47	4219.09	11670.2	608.1	5888.66	0	608.1	4579.94	12149.7	928.91	6790.58	0	928.91	5509.08	14238.2	1458.13	7979.77	0	1458.13	6840.4	17098.2	1749.76	5978.27	0	1749.76	5782.04	13467	2830.83	5971.84	0	2830.83	6858.78	14535.4	4722.63	7255.41	0	4722.63	9616.33	18943
	2020	182.9	30210.3	0	182.9	20559.5	59394	296.24	8625.15	0	296.24	6113.81	17201.2	561.99	9422.57	0	561.99	6917.42	19029.9	817.88	10166.7	0	817.88	7675.19	20744.2	1519.14	14725.5	0	1519.14	11451.4	30380.6	1755.58	11276.1	0	1755.58	9361.19	23856.3	2671.5	10082.5	0	2671.5	9472.04	22432.8	4791.56	12573.3	0	4791.56	13272.1	29434.8
	2021	183.06	41558.5	0	183.06	28213.9	81636.3	295.74	10910.8	0	295.74	7654.97	21680.5	550.4	12504.6	0	550.4	8984.63	25059	777.06	13771.3	0	777.06	10065.7	27768.4	1523.14	19624.4	0	1523.14	14759.6	39986.3	1890.44	16585.2	0	1890.44	13077	34396.9	2680.91	13883.5	0	2680.91	12045.1	29892	4760.24	16595.7	0	4760.24	15953.9	37287.3
	2022	182.67	56242.8	0	182.67	38117.9	110417	296.38	18163	0	296.38	12547.1	35895.2	539.6	23291.4	0	539.6	16249.4	46190	749.41	26670	0	749.41	18738	53021.6	1472.3	36389.4	0	1472.3	26016.6	72794.2	2065.25	34724.5	0	2065.25	25486.6	70124	2724.9	27352.5	0	2724.9	21173.9	56334.8	4681.63	31228.8	0	4681.63	25745.2	65889
	2023	181.83	70840	0	181.83	47962.7	139026	297.41	30619.2	0	297.41	20949.7	60309.9	527.87	44829.6	0	527.87	30765	88392.2	729.11	51999.5	0	729.11	35802.2	102646	1379.41	66130.6	0	1379.41	45983.8	130993	2248.41	72639.9	0	2248.41	51243.3	144620	2808.04	53980	0	2808.04	39217	108607	4575.46	58133.7	0	4575.46	43786.1	118515
	2024	180.75	83416.2	0	180.75	56444.1	163673	298.54	43474	0	298.54	29621.3	85506	513.56	73485.9	0	513.56	50079.1	144543	705.39	84650.6	0	705.39	57801.3	166617	1273.71	100201	0	1273.71	68858.1	197663	2385.68	123743	0	2385.68	85849.2	244918	2933.2	89897.2	0	2933.2	63568	179129	4478.38	90157.6	0	4478.38	65288.8	181184
	2025	179.64	93373.1	0	179.64	63158.8	183188	300.48	52342.5	0	300.48	35605	102890	497.2	102892	0	497.2	69896.8	202162	674.19	116384	0	674.19	79174	228783	1179.11	131319	0	1179.11	89752.4	258560	2442.42	173028	0	2442.42	119148	341570	3099.81	129308	0	3099.81	90316.4	256538	4422.77	120166	0	4422.77	85473.5	239944
	2026	178.6	100764	0	178.6	68143.2	197673	304.04	56954.9	0	304.04	38719.6	111934	482.03	128723	0	482.03	87304.4	252775	642.89	143315	0	642.89	97307.3	281535	1101.25	156263	0	1101.25	106499	307372	2425.79	210568	0	2425.79	144452	415132	3321.44	169164	0	3321.44	117421	334878	4426.14	145094	0	4426.14	102291	288806
	2027	177.88	106004	0	177.88	71676.6	207942	308.84	58606.2	0	308.84	39838.2	115175	470.73	148374	0	470.73	100548	291279	614.08	164154	0	614.08	111334	322350	1045.35	175829	0	1045.35	119640	345663	2326.72	230338	0	2326.72	157687	453781	3615.19	209044	0	3615.19	144613	413334	4490.69	164995	0	4490.69	115778	327874
	2028	177.48	109424	0	177.48	73982.9	214645	314.35	58541.3	0	314.35	39799.8	115053	465.83	160682	0	465.83	108844	315397	589.64	179375	0	589.64	121576	352157	1007.58	191217	0	1007.58	129982	375787	2173.68	234429	0	2173.68	160293	461645	3934.81	245705	0	3934.81	169661	485509	4629.79	181746	0	4629.79	127215	360845
	2029	177.4	111336	0	177.4	75272.7	218393	319.95	57528.5	0	319.95	39122.3	113074	468.23	165496	0	468.23	112094	324835	570.68	190407	0	570.68	128998	373761	976.63	202077	0	976.63	137276	397041	2016.11	230761	0	2016.11	157662	454299	4195.33	273314	0	4195.33	188543	539881	4853.79	197607	0	4853.79	138138	392157
	2030	177.7	112034	0	177.7	75743.2	219759	325.21	55990.9	0	325.21	38090.5	110065	477.2	163838	0	477.2	110984	321594	557.49	198582	0	557.49	134499	389772	945.74	208195	0	945.74	141371	409001	1887.77	226167	0	1887.77	154435	445166	4334.73	287987	0	4334.73	198579	568779	5162.25	214099	0	5162.25	149570	424789
	2031	178.85	112030	0	178.85	75741.9	219754	330.25	54211.5	0	330.25	36895.3	106583	491.31	158110	0	491.31	107135	310382	550.82	204671	0	550.82	138600	401699	920.57	211438	0	920.57	143534	415332	1790.42	222017	0	1790.42	151539	436936	4352.65	290606	0	4352.65	200363	573930	5572.1	232229	0	5572.1	162208	460733
	2032	180.42	111211	0	180.42	75190.9	218149	334.88	52277.3	0	334.88	35595.4	102796	508.35	150008	0	508.35	101687	294519	550.42	208500	0	550.42	141181	409202	900.99	212443	0	900.99	144192	417282	1729.02	219643	0	1729.02	149876	432221	4223.21	280351	0	4223.21	193317	553700	6113.39	253007	0	6113.39	176764	501999
	2033	182.53	109769	0	182.53	74220.4	215325	339.09	50244.3	0	339.09	34228.4	98816.2	526.55	140697	0	526.55	95425	276287	556.23	209822	0	556.23	142079	411801	886.71	211960	0	886.71	143851	416320	1694.99	218676	0	1694.99	149190	430293	3988.49	261683	0	3988.49	180491	516877	6705.17	272615	0	6705.17	190581	541021
	2034	185.32	107886	0	185.32	72953.4	211638	342.92	48142.2	0	342.92	32814.3	94699.9	544.41	130849	0	544.41	88801	257005	567.7	208298	0	567.7	141063	408825	877.95	210914	0	877.95	143137	414261	1668.64	217104	0	1668.64	148103	427184	3735.96	242095	0	3735.96	167027	478234	7198.63	285034	0	7198.63	199451	565855
	2035	188.92	105685	0	188.92	71472.5	207328	346.47	45988.5	0	346.47	31365.2	90482.2	561.03	120913	0	561.03	82115.9	237547	584.11	203874	0	584.11	138095	400170	875.02	209863	0	875.02	142425	412199	1638.38	213672	0	1638.38	145758	420427	3529.7	226506	0	3529.7	156306	447473	7483.26	286877	0	7483.26	200979	569752
	2036	193.77	103432	0	193.77	69957.8	202917	350.03	43821.7	0	350.03	29907.3	86239.1	577.02	111375	0	577.02	75698.6	218869	605.43	197450	0	605.43	133784	387601	879.51	208957	0	879.51	141819	410427	1614.51	209537	0	1614.51	142945	412300	3375.64	214573	0	3375.64	148103	423931	7556.26	279400	0	7556.26	196008	555169
	2037	199.52	100932	0	199.52	68277	198022	353.34	41603.7	0	353.34	28414.6	81895.1	591.68	102262	0	591.68	69566.2	201021	630.11	189403	0	630.11	128380	371853	890.8	207695	0	890.8	140979	407965	1597.41	204794	0	1597.41	139729	402987	3284.8	206436	0	3284.8	142524	407891	7369.95	262079	0	7369.95	184139	521035
	2038	206.3	98243	0	206.3	66470.2	192759	356.86	39387.7	0	356.86	26923.5	77555.3	605.06	93652.8	0	605.06	63772.9	184161	656.74	180106	0	656.74	122136	353658	908.45	205742	0	908.45	139679	404156	1587.15	199815	0	1587.15	136361	393218	3242.74	200961	0	3242.74	138789	397119	6995.5	239126	0	6995.5	168283	475674
	2039	214.25	95396.6	0	214.25	64558.3	187188	361.32	37244.8	0	361.32	25482.5	73359.8	617.33	85589.3	0	617.33	58346.4	168369	683.75	169812	0	683.75	115220	333508	931.5	202694	0	931.5	137647	398205	1584.94	195198	0	1584.94	133244	384166	3213.27	195846	0	3213.27	135310	387065	6585.92	217047	0	6585.92	152982	431990
	2040	223.48	92407.6	0	223.48	62551.4	181339	367.33	35213.9	0	367.33	24118.7	69385.2	628.76	78083.2	0	628.76	53295.1	153669	710.01	158813	0	710.01	107828	311978	959.15	198281	0	959.15	134698	389583	1591.91	191239	0	1591.91	130581	376414	3174.78	189729	0	3174.78	131145	375038	6255.06	199732	0	6255.06	140972	397723
	2041	234.32	89360.1	0	234.32	60506.8	175377	375.42	33314.5	0	375.42	22845.7	65670.7	640.37	71203	0	640.37	48666.1	140196	736.38	147724	0	736.38	100374	290269	992.79	192931	0	992.79	131123	379130	1611.19	187938	0	1611.19	128374	369963	3147.46	183477	0	3147.46	126901	362756	6014.29	186450	0	6014.29	131773	371450
	2042	246.91	86221.9	0	246.91	58402.7	169239	385.51	31506.4	0	385.51	21636.3	62137	651.29	64782.6	0	651.29	44346.5	127623	761.59	136557	0	761.59	92868.1	268409	1030.82	186516	0	1030.82	126834	366596	1641.38	184784	0	1641.38	126276	363811	3131.94	177040	0	3131.94	122543	350123	5883.95	177003	0	5883.95	125271	352804
	2043	261.39	82968	0	261.39	56222.5	162876	397.89	29781.9	0	397.89	20485.5	58769.3	662.44	58863.4	0	662.44	40365.2	116033	785.57	125529	0	785.57	85453.6	246818	1071.99	179060	0	1071.99	121846	352022	1681.75	181514	0	1681.75	124111	357442	3129.16	170689	0	3129.16	118257	337674	5840.16	170197	0	5840.16	120636	339420
	2044	277.88	79559.2	0	277.88	53939.7	156211	412.79	28125.3	0	412.79	19383	55537.4	675.34	53501.9	0	675.34	36761.8	105537	808.5	114815	0	808.5	78249.9	225841	1114.56	170556	0	1114.56	116153	335398	1730.55	177814	0	1730.55	121664	350239	3142.41	164891	0	3142.41	114359	326322	5819.69	163957	0	5819.69	116407	327169
	2045	296.6	75979.9	0	296.6	51544.3	149215	430.47	26522.9	0	430.47	18319.9	52414.4	691.26	48696.3	0	691.26	33536.4	96134.2	830.67	104539	0	830.67	71340.9	205723	1157.21	161118	0	1157.21	109830	316943	1786.46	173433	0	1786.46	118765	341708	3174.48	159843	0	3174.48	110987	316462	5784.09	157090	0	5784.09	111740	313675
	2046	318.41	72359.2	0	318.41	49124	142140	451.72	24987.4	0	451.72	17305.5	49426.2	711.41	44416.6	0	711.41	30670	87766.4	853.21	94873.8	0	853.21	64844.6	186802	1201.21	151215	0	1201.21	103194	297576	1851.77	168548	0	1851.77	115536	332200	3230.27	155429	0	3230.27	108066	307866	5766.94	150197	0	5766.94	107073	300147
	2047	343.27	68580.2	0	343.27	46599.9	134758	476.94	23501.3	0	476.94	16328.3	46538.6	735.77	40551	0	735.77	28087	80214.3	875.26	85713	0	875.26	58687.8	168870	1245.16	140892	0	1245.16	96275.2	277388	1925.25	163028	0	1925.25	111886	321454	3309.05	151310	0	3309.05	105366	299871	5773.5	143310	0	5773.5	102434	286655
	2048	371.79	64668.1	0	371.79	43989.8	127119	506.54	22044.9	0	506.54	15375.6	43713.8	764.96	37040.4	0	764.96	25748.4	73362.9	898.08	77172	0	898.08	52949.8	152152	1288.98	130356	0	1288.98	89212.9	256783	2005.27	156767	0	2005.27	107743	309262	3409.53	147276	0	3409.53	102745	292064	5806.03	136626	0	5806.03	97959.1	273589
	2049	404.73	60653.8	0	404.73	41315.1	119284	540.75	20593.3	0	540.75	14430.7	40902.8	799.48	33823.1	0	799.48	23612.8	67091.5	923.67	69360.3	0	923.67	47706.5	136867	1332.75	119794	0	1332.75	82132.9	236126	2088.98	149633	0	2088.98	103015	295365	3528.07	143070	0	3528.07	100028	283941	5870.59	130479	0	5870.59	93877.2	261604
	sd,standard deviation, Q,quantile
[truncated: 60 more columns]
