# Supplementary material for: Trends in incidence and mortality for ovarian cancer in China from 1990 to 2019 and its forecasted levels in 30 years
Source: J Ovarian Res. 2023 Jul 14;16:139. doi: 10.1186/s13048-023-01233-y (PMC10347789; doi:10.1186/s13048-023-01233-y)
Supplement: Supplementary file 3 — Additional file 3: Supplementary Table 3S. Estimated variance parameters of mortality for ovarian cancer in BAPC models. The BAPC models assumes that the observed age- and period-specific deaths counts fit a Poisson distribution, and the mean of the age- and period-specific deaths counts then is regressed on the effects of age, period, and cohort, using the corresponding population as the offset to predict future mortality. The mean, standard deviation, 2.5% quantile, median, and 97.5% quantile by age categories in mortality of ovarian cancer are estimated. [file 13048_2023_1233_MOESM3_ESM.xlsx]

## Sheet: variance_bapc_mortality
	Supplementary Table 3S. Estimated variance parameters of mortality in BAPC models.
	Year	0-14.mean	0-14.sd	0-14.0.025Q	0-14.median	0-14.0.75Q	0-14.0.975Q	15-19.mean	15-19.sd	15-19.0.025Q	15-19.median	15-19.0.75Q	15-19.0.975Q	20-24.mean	20-24.sd	20-24.0.025Q	20-24.median	20-24.0.75Q	20-24.0.975Q	25-29.mean	25-29.sd	25-29.0.025Q	25-29.median	25-29.0.75Q	25-29.0.975Q	30-34.mean	30-34.sd	30-34.0.025Q	30-34.median	30-34.0.75Q	30-34.0.975Q	35-39.mean	35-39.sd	35-39.0.025Q	35-39.median	35-39.0.75Q	35-39.0.975Q	40-44.mean	40-44.sd	40-44.0.025Q	40-44.median	40-44.0.75Q	40-44.0.975Q	45-49.mean	45-49.sd	45-49.0.025Q	45-49.median	45-49.0.75Q	45-49.0.975Q
	1990	75.69	29319.7	0	75.69	19851.5	57541.2	102.25	11902.2	0	102.25	8130.18	23430.2	186.86	10087.2	0	186.86	6990.6	19957.5	195.16	6980.97	0	195.16	4903.75	13877.6	262.82	6769.67	0	262.82	4828.89	13531.1	431.82	6371.79	0	431.82	4729.53	12920.3	574.84	4445.62	0	574.84	3573.36	9288.09	671.93	3712.46	0	671.93	3175.94	7948.21
	1991	75.75	30148.8	0	75.75	20410.8	59166.3	98.01	12137.6	0	98.01	8284.68	23887.2	182.63	11572.7	0	182.63	7988.29	22864.7	207.4	7451.97	0	207.4	5233.68	14813	262.23	8255.72	0	262.23	5830.63	16443.2	446.7	6562.33	0	446.7	4872.92	13308.6	621.16	5364.14	0	621.16	4239.22	11134.7	715.88	3942.54	0	715.88	3375.08	8443.11
	1992	74.9	30987.2	0	74.9	20975.5	60808.8	93.37	11977.8	0	93.37	8172.29	23569.5	178.68	12765.5	0	178.68	8788.84	25198.5	217.2	8193.61	0	217.2	5743.71	16276.4	270.88	8835.79	0	270.88	6230.53	17588.7	451.18	7148.47	0	451.18	5272.74	14461.9	673.45	6051.17	0	673.45	4754.91	12533.5	770.59	3987.12	0	770.59	3459.86	8585.2
	1993	73.5	31797.2	0	73.5	21520.3	62394.8	88.64	11805.7	0	88.64	8051.47	23227.4	174.9	13371.3	0	174.9	9193.71	26382.2	223.19	9309.34	0	223.19	6502.25	18469.2	289.99	9263.99	0	289.99	6538.46	18447.1	443.22	8177.26	0	443.22	5958.7	16470.4	730.2	6625.44	0	730.2	5199	13715.8	832.54	3870.79	0	832.54	3443.35	8419.16
	1994	72.22	34430.4	0	72.22	23295.2	67554.5	84.12	11659.9	0	84.12	7948.6	22937.1	171.53	14781.9	0	171.53	10141.8	29143.5	226.14	12898.4	0	226.14	8926	25506.6	317.99	10775.5	0	317.99	7585.98	21437.7	429.89	9537.95	0	429.89	6863.14	19123.9	785.44	7169.92	0	785.44	5621.47	14838.2	920.32	4730.24	0	920.32	4110.82	10191.4
	1995	71.2	37871	0	71.2	25614.8	74296.9	80.39	11908	0	80.39	8112.23	23419.7	167.03	16200.1	0	167.03	11093.8	31918.6	225.17	17857.5	0	225.17	12269.9	35225.3	349.18	13605.4	0	349.18	9525.86	27015.2	420.96	11001.5	0	420.96	7841.36	21983.5	839.36	8057.77	0	839.36	6274.25	16632.3	999.62	5216.63	0	999.62	4518.18	11224
	1996	68.87	39956	0	68.87	27018.8	78381.1	78.36	12307	0	78.36	8379.27	24199.5	162.03	16616	0	162.03	11369.3	32728.8	222.9	20388.4	0	222.9	13974.7	40183.5	377.28	15196.1	0	377.28	10626.9	30161	423.61	11703.6	0	423.61	8317.59	23362.3	874.22	7929.22	0	874.22	6222.4	16415.2	1093.17	5897.84	0	1093.17	5071.2	12652.7
	1997	67.67	41280.3	0	67.67	27910.8	80975.6	76.98	12483.9	0	76.98	8497.21	24544.9	154.97	16315.4	0	154.97	11159.6	32132.6	219.01	21564.1	0	219.01	14763.8	42483.8	395.41	15972.5	0	395.41	11168.7	31701	437.02	11627.9	0	437.02	8279.91	23227.3	878.57	7631.87	0	878.57	6026.19	15836.8	1188.02	6319.16	0	1188.02	5450.23	13573.4
	1998	67.23	42418.6	0	67.23	28678.1	83206.1	76.79	12766.5	0	76.79	8687.64	25098.6	147.98	16442.1	0	147.98	11238	32373.9	216.15	22849.2	0	216.15	15627.7	44999.7	410.12	18462.5	0	410.12	12862.9	36595.9	468.14	11852	0	468.14	8462.22	23697.7	863.63	7978.82	0	863.63	6245.26	16501.8	1305.31	7026.4	0	1305.31	6044.55	15076.8
	1999	66.41	42129.5	0	66.41	28482.3	82638.7	77.95	13116.3	0	77.95	8924.76	25785.4	141.19	15662.7	0	141.19	10705.5	30839.5	211.82	22510.1	0	211.82	15394.6	44330.8	414.93	20011.3	0	414.93	13912.4	39636.4	512.69	11972	0	512.69	8587.7	23977.4	837.58	8174.64	0	837.58	6351.29	16859.6	1409.31	7215.92	0	1409.31	6276.37	15552.2
	2000	64.61	39762.8	0	64.61	26884.2	77998.3	80.21	13200.2	0	80.21	8983.64	25952.2	135.84	14553.1	0	135.84	9951.76	28659.4	205.9	20781.6	0	205.9	14222.9	40937.2	409.61	20127.5	0	409.61	13985.4	39858.8	559.08	11618.8	0	559.08	8395.81	23331.4	820.83	8142.2	0	820.83	6312.66	16779.2	1514.04	7332.47	0	1514.04	6459.71	15885.4
	2001	62.97	36583.8	0	62.97	24738.4	71765.9	83.38	13242	0	83.38	9014.93	26037.1	131.46	13009.6	0	131.46	8906.28	25629.7	197.19	17850.8	0	197.19	12237.4	35184.1	398.32	19321.1	0	398.32	13430.2	38267.1	598.6	11302.3	0	598.6	8221.88	22750.7	822	8018.86	0	822	6230.64	16538.7	1580.72	7164.82	0	1580.72	6413.32	15623.5
	2002	59.96	32308.3	0	59.96	21851.6	63383.1	87.94	13125	0	87.94	8940.61	25812.5	128.71	11442.7	0	128.71	7846.72	22556.1	186.31	13747.3	0	186.31	9458.74	27130.6	382.34	16038.2	0	382.34	11199.9	31816.6	625.17	10542.9	0	625.17	7736.26	21288.9	852.13	7749.07	0	852.13	6078.8	16040	1583.25	6580.97	0	1583.25	6022.05	14481.7
	2003	56.07	28570.6	0	56.07	19326.7	56053.4	92.53	13001.4	0	92.53	8861.84	25574.8	127.3	9928.95	0	127.3	6824.27	19587.7	174.57	10015.9	0	174.57	6930.18	19805.3	365.86	11340.6	0	365.86	8015.01	22593.1	630.5	8921.25	0	630.5	6647.8	18115.8	903.29	6795.9	0	903.29	5487.05	14223	1515.29	5696.11	0	1515.29	5357.26	12679.5
	2004	52.25	26473.5	0	52.25	17908.4	51939.4	95.04	12744.4	0	95.04	8691.02	25073.6	127.82	9439.87	0	127.82	6494.91	18629.6	164.65	8576.27	0	164.65	5949.26	16973.8	352.86	9454.44	0	352.86	6729.79	18883.2	626.06	8986.95	0	626.06	6687.67	18240.2	977.53	6701.21	0	977.53	5497.42	14111.6	1453.9	5562.7	0	1453.9	5205.88	12356.6
	2005	48.81	25322.1	0	48.81	17128.3	49679.2	94.27	12376.8	0	94.27	8442.31	24352.4	129.66	9524.29	0	129.66	6553.7	18796.9	156.35	8106.46	0	156.35	5624.07	16044.7	338.41	8727.48	0	338.41	6225.01	17444	614.28	9912.68	0	614.28	7300.29	20042.8	1054.24	6962.38	0	1054.24	5750.3	14700.3	1406.79	5608.8	0	1406.79	5189.87	12399.8
	2006	45.64	24659.3	0	45.64	16678.1	48376.9	90.78	12072.6	0	90.78	8233.62	23752.6	133.61	10217.9	0	133.61	7025.51	20160.4	150.46	8170.93	0	150.46	5661.67	16165.2	322.03	8077.31	0	322.03	5770.1	16153.3	595.69	10305.5	0	595.69	7546.64	20794.1	1119.68	7352.2	0	1119.68	6078.66	15529.7	1383.6	5559.76	0	1383.6	5133.6	12280.5
	2007	43.08	24250.7	0	43.08	16399.9	47573.6	84.52	11679.5	0	84.52	7962.26	22976	139.81	10931.7	0	139.81	7513.13	21565.5	146.8	8430.59	0	146.8	5833.14	16670.4	305	7660.26	0	305	5471.76	15318.8	578.84	10629.5	0	578.84	7748.36	21412.4	1168.16	7881.32	0	1168.16	6484.03	16615.3	1414.01	5591.37	0	1414.01	5185.34	12372.9
	2008	41.05	24045.5	0	41.05	16259.5	47169.3	76.76	11195	0	76.76	7627.65	22018.5	146.79	11901.2	0	146.79	8174.03	23472.7	146.06	9310.04	0	146.06	6425.59	18393.4	289.35	7616.17	0	289.35	5426.38	15216.8	563.08	10579.7	0	563.08	7698.96	21298.9	1185.01	8180.17	0	1185.01	6702.45	17217.8	1517.85	6001.41	0	1517.85	5565.74	13280.4
	2009	39.33	23973.8	0	39.33	16209.5	47027.2	69.29	10613.3	0	69.29	7227.86	20871	151.53	12823.6	0	151.53	8800.94	25285.4	147.89	10424.9	0	147.89	7179.39	20580.4	276.09	7824.02	0	276.09	5553.31	15610.9	547.97	10366.9	0	547.97	7540.31	20866.6	1174.83	8358.51	0	1174.83	6812.56	17557.2	1671.97	6582.73	0	1671.97	6111.95	14573.9
	2010	37.63	23624.4	0	37.63	15972	46340.6	63.16	9992.77	0	63.16	6803.17	19648.6	152.02	13539.8	0	152.02	9284.47	26689.5	151.68	11440.6	0	151.68	7868.27	22574.9	265.54	8497.4	0	265.54	5996.95	16920.1	532.06	10339.8	0	532.06	7506.14	20797.7	1158.84	8983.01	0	1158.84	7217.79	18765.2	1821.18	6962.05	0	1821.18	6517.01	15466.5
	2011	36.09	23310.7	0	36.09	15758.9	45724.3	58.12	9346.76	0	58.12	6362.41	18377.4	147.74	13567.1	0	147.74	9298.58	26738.7	157.29	12130.2	0	157.29	8339.01	23932.1	257.49	8710.98	0	257.49	6132.96	17330.7	511.5	9922.03	0	511.5	7203.81	19958.3	1137.73	9488.55	0	1137.73	7537.66	19734.9	1931.31	7115.72	0	1931.31	6730.78	15877.9
	2012	34.65	22905.1	0	34.65	15483.9	44927.8	54.31	8730.37	0	54.31	5942.86	17165.5	138.39	12945.1	0	138.39	8869.75	25510.4	165.26	12440.4	0	165.26	8556.15	24547.9	251.7	8316.82	0	251.7	5861.31	16552.4	487.38	9379.88	0	487.38	6814.01	18871.6	1111.12	9568.28	0	1111.12	7564.83	19864.6	1985.27	7022	0	1985.27	6721.54	15748.1
	2013	33.4	22351.4	0	33.4	15109.2	43841.4	51.51	8190.9	0	51.51	5576.19	16105.4	126.48	12170.2	0	126.48	8335.17	23979.7	174.47	13144.1	0	174.47	9040.01	25936.4	250.79	8342.92	0	250.79	5878.01	16602.6	462.53	8743.69	0	462.53	6360.06	17599.9	1085.18	9279.55	0	1085.18	7344.14	19272.8	2018.89	7192.83	0	2018.89	6870.38	16116.6
	2014	32.36	21467	0	32.36	14511.6	42106.9	49.19	7812.62	0	49.19	5318.72	15361.6	115.12	11566	0	115.12	7916.3	22784.2	181.08	13773.6	0	181.08	9471.26	27176.9	254.64	8757.54	0	254.64	6161.52	17419.1	443.78	9122.84	0	443.78	6597.04	18324.2	1074.3	9902.14	0	1074.3	7753.19	20482.1	2040.57	7732.82	0	2040.57	7256.28	17196.6
	2015	31.38	20113.8	0	31.38	13598	39453.8	46.71	7475.39	0	46.71	5088.79	14698.2	105.06	10382.8	0	105.06	7108.15	20455	181.24	13212.8	0	181.24	9093.17	26077.9	260.49	8700.77	0	260.49	6129.08	17313.7	426.35	8937.19	0	426.35	6454.39	17942.9	1042.69	9377.38	0	1042.69	7367.63	19422	1996.17	7823.66	0	1996.17	7273.15	17330.3
	2016	30.62	18585.1	0	30.62	12566.1	36456.8	44.51	7205.47	0	44.51	4904.52	14167	97.28	9403	0	97.28	6439.51	18526.8	176.83	12523.2	0	176.83	8623.62	24721.9	271.57	8909.54	0	271.57	6280.97	17734	415.62	8744.35	0	415.62	6313.59	17554.2	1004.32	8548.4	0	1004.32	6770.13	17758.9	1955.22	7870.04	0	1955.22	7263.48	17380.2
	2017	30.09	17320.3	0	30.09	11712.5	33977.3	42.79	6971.09	0	42.79	4744.72	13705.9	92.48	8844.18	0	92.48	6057.79	17426.8	168.87	12484.9	0	168.87	8589.83	24638.9	291.75	10025.7	0	291.75	7054	19941.8	418.19	9786	0	418.19	7018.75	19598.4	984.38	9072.54	0	984.38	7103.72	18766.2	1978.48	8465.94	0	1978.48	7688.67	18571.4
	2018	29.69	16955.7	0	29.69	11466.1	33262.2	41.36	6719.57	0	41.36	4573.64	13211.5	89.23	8244.42	0	89.23	5650	16248	157.28	11931.2	0	157.28	8204.72	23541.9	314.5	11019.5	0	314.5	7747.05	21912.3	427.41	10466.9	0	427.41	7487.23	20942.2	962.49	9304.12	0	962.49	7238.02	19198.2	1999.55	8738.74	0	1999.55	7893.74	19127.2
	2019	29.28	17930.4	0	29.28	12123.2	35172.3	40.14	6453.13	0	40.14	4392.71	12688	86.29	7707.29	0	86.29	5284.78	15192.3	144.8	10873.9	0	144.8	7479.11	21457.2	331.32	11292.2	0	331.32	7947.79	22463.6	441.05	10411.2	0	441.05	7463.28	20846.6	935.36	8801.77	0	935.36	6872.06	18186.5	1995.73	8547.03	0	1995.73	7760.62	18747.6
	2020	28.72	21621.8	0	28.72	14612.4	42406.6	38.91	6516.69	0	38.91	4434.36	12811.4	82.25	8635.19	0	82.25	5906.6	17006.9	132.38	11883.4	0	132.38	8147.59	23423.3	335.63	17614.4	0	335.63	12216.3	34859.1	446.08	14808.6	0	446.08	10434.4	29470.5	879.46	13757.1	0	879.46	10158.5	27842.9	1939.68	18725.2	0	1939.68	14569.6	38640.4
	2021	28.06	28335	0	28.06	19139.7	55563.7	38.1	6507.66	0	38.1	4427.44	12792.9	79.08	10231.9	0	79.08	6980.41	20133.3	123.87	14510.8	0	123.87	9911.23	28564.5	330.85	23222	0	330.85	15993.8	45845.1	470.69	21357.7	0	470.69	14876.2	42331	865.84	18971.7	0	865.84	13662	38049.7	1897.46	24487.7	0	1897.46	18414.2	49892.5
	2022	27.23	37603.8	0	27.23	25390.6	73729.4	37.46	6935.38	0	37.46	4715.3	13630.5	75.84	16071.2	0	75.84	10915.7	31574.9	117.09	25114.8	0	117.09	17056.8	49341.3	313.1	42335.1	0	313.1	28867.7	83288.3	502.86	44468.4	0	502.86	30496.3	87659.3	861.67	37631.9	0	861.67	26244	74618.9	1837.09	46109.4	0	1837.09	32937.4	92209.9
	2023	26.29	46923.8	0	26.29	31675.9	91995.2	36.95	8735	0	36.95	5928.61	17157.2	72.08	28030.5	0	72.08	18978.4	55010.9	110.02	45840	0	110.02	31028.6	89954.7	283.81	73102.3	0	283.81	49590.6	143562	531.2	88350.5	0	531.2	60122.7	173695	865.26	69514.9	0	865.26	47752.3	137112	1762.95	78811.4	0	1762.95	54920.5	156231
	2024	25.27	55430.4	0	25.27	37412.5	108667	36.51	11039.8	0	36.51	7482.73	21674.1	67.31	44451.8	0	67.31	30049.6	87191.1	100	72382.3	0	100	48921.1	141967	249.34	104833	0	249.34	70957.9	205718	541.29	141020	0	541.29	95657.6	276935	876.19	106653	0	876.19	72812.8	209913	1688.42	110384	0	1688.42	76141.1	218037
	2025	24.25	62703.1	0	24.25	42316.8	122920	36.13	13430.9	0	36.13	9095.13	26360.2	61.71	61239.3	0	61.71	41367	120088	86.71	98473.4	0	86.71	66506	193091	216.48	131467	0	216.48	88889.8	257888	529.14	186783	0	529.14	126512	366616	895.6	143440	0	895.6	97644.1	282032	1627.87	135531	0	1627.87	93041.8	267263
	2026	23.26	68598.4	0	23.26	46292.2	134474	35.83	15702.5	0	35.83	10627	30812.2	56.37	74889.5	0	56.37	50568.6	146837	72.1	121411	0	72.1	81962.7	238034	187.59	152169	0	187.59	102824	298433	501.04	219172	0	501.04	148330	430071	928.87	179441	0	928.87	121960	352627	1590.22	155018	0	1590.22	106148	305420
	2027	22.35	73218	0	22.35	49407.2	143527	35.6	17784.7	0	35.6	12031.2	34893	52.46	83283	0	52.46	56226	163284	57.6	140004	0	57.6	94488.8	274460	164.05	168618	0	164.05	113895	330649	458.67	234439	0	458.67	158585	459951	980.75	215682	0	980.75	146456	423710	1575.58	170501	0	1575.58	116577	335751
	2028	21.55	76654	0	21.55	51723.9	150261	35.39	19651.4	0	35.39	13290.1	38551.5	50.65	86065.6	0	50.65	58101	168736	44.51	154046	0	44.51	103947	301969	145.21	181879	0	145.21	122821	356621	410.12	235385	0	410.12	159175	461757	1038.28	249245	0	1038.28	169151	489549	1586.58	184007	0	1586.58	125697	362233
	2029	20.87	79030.8	0	20.87	53326.4	154918	35.19	21270.6	0	35.19	14382	41724.8	50.73	84206.7	0	50.73	56847.3	165093	33.82	163950	0	33.82	110617	321371	129.28	191356	0	129.28	129197	375180	365.37	229597	0	365.37	155226	450368	1079.52	274267	0	1079.52	186070	538632	1624.36	197453	0	1624.36	134804	388624
	2030	20.3	80496.8	0	20.3	54314.5	157791	34.95	22614.6	0	34.95	15288.2	44358.7	51.96	79409.8	0	51.96	53613.1	155692	26.04	170214	0	26.04	114834	333640	115.17	196748	0	115.17	132820	385734	329.69	223497	0	329.69	151076	438375	1090.03	286944	0	1090.03	194631	563490	1687.2	212042	0	1687.2	144708	417282
	2031	19.91	81389.2	0	19.91	54916.1	159540	34.71	23693.3	0	34.71	16015.6	46472.8	53.67	73544.9	0	53.67	49659	144199	21.41	173230	0	21.41	116863	339547	103.13	199915	0	103.13	134943	391928	301.85	218578	0	301.85	147730	428707	1071.1	288506	0	1071.1	195666	566533	1780.59	228932	0	1780.59	156193	450479
	2032	19.64	81609.2	0	19.64	55064.2	159971	34.45	24495.3	0	34.45	16556.3	48044.4	55.4	67594.9	0	55.4	45647.5	132539	20.08	172762	0	20.08	116546	338628	92.92	201332	0	92.92	135890	394697	281.65	216038	0	281.65	145997	423708	1017.68	278153	0	1017.68	188629	546187	1912.94	249102	0	1912.94	169930	490145
	2033	19.5	81288.8	0	19.5	54847.9	159343	34.19	25027	0	34.19	16914.6	49086.2	56.96	62020.1	0	56.96	41888.8	121614	21.98	168785	0	21.98	113866	330835	84.55	201412	0	84.55	135935	394846	267	215279	0	267	145471	422207	941.67	259973	0	941.67	176291	510480	2057.25	268712	0	2057.25	183301	528723
	2034	19.52	80560	0	19.52	54356.4	157914	33.94	25302.2	0	33.94	17100	49625.2	58.23	56955.9	0	58.23	38474.4	111690	26.57	161562	0	26.57	108998	316681	78.16	200669	0	78.16	135427	393381	254.44	214137	0	254.44	144687	419954	864.9	240998	0	864.9	163416	473212	2167.52	281679	0	2167.52	192157	554247
	2035	19.68	79515.9	0	19.68	53652.3	155868	33.7	25339.5	0	33.7	17124.9	49698.2	59.19	52416.5	0	59.19	35413.6	102794	32.91	151850	0	32.91	102454	297654	73.83	199353	0	73.83	134536	390799	241.99	211308	0	241.99	142767	414398	802.04	225948	0	802.04	153202	443652	2212.58	284470	0	2212.58	194085	559764
	2036	20.05	78362	0	20.05	52874.4	153607	33.51	25175.3	0	33.51	17014	49376.3	59.96	48446.5	0	59.96	32736.6	95013.4	39.93	141068	0	39.93	95188.8	276528	71.72	197497	0	71.72	133281	387158	230.9	208007	0	230.9	140530	407918	752.98	214672	0	752.98	145547	421501	2194.6	278282	0	2194.6	189893	547617
	2037	20.58	76956.6	0	20.58	51927	150853	33.34	24805.1	0	33.34	16764.1	48650.5	60.54	44919	0	60.54	30357.9	88100.1	46.86	129933	0	46.86	87685.3	254711	71.92	194511	0	71.92	131268	381307	221.13	204285	0	221.13	138009	400612	718.96	207368	0	718.96	140587	407153	2102.34	262486	0	2102.34	179146	516565
	2038	21.29	75348.8	0	21.29	50843.3	147702	33.24	24277.1	0	33.24	16407.9	47615.4	60.95	41759.5	0	60.95	28227.3	81908.1	53.27	118932	0	53.27	80271.4	233155	74.54	190017	0	74.54	128239	372501	212.82	200357	0	212.82	135351	392905	696	202865	0	696	137526	398304	1959.79	241028	0	1959.79	164530	474365
	2039	22.19	73566.8	0	22.19	49642.2	144210	33.27	23653.8	0	33.27	15987.5	46394	61.24	38903.3	0	61.24	26301.1	76310.2	58.9	108305	0	58.9	73109.8	212334	79.43	183736	0	79.43	124008	360196	206.35	196627	0	206.35	132829	385588	675.97	198785	0	675.97	134754	390287	1812.66	220214	0	1812.66	150345	433424
	2040	23.3	71626.3	0	23.3	48334.5	140408	33.49	22980.4	0	33.49	15533.5	45074.3	61.47	36295.9	0	61.47	24542.7	71200.2	63.68	98218.8	0	63.68	66311.2	192569	86.18	175713	0	86.18	118603	344477	201.97	193254	0	201.97	130550	378973	654.15	193726	0	654.15	131321	380351	1692.61	203951	0	1692.61	139255	401429
	2041	24.66	69596.6	0	24.66	46966.8	136431	33.94	22289.1	0	33.94	15067.7	43719.7	61.73	33929.6	0	61.73	22946.9	66562.5	67.76	88965.2	0	67.76	60073.9	174436	94.28	166703	0	94.28	112534	326826	199.98	190200	0	199.98	128488	372985	634.3	188632	0	634.3	127864	370346	1600.1	191702	0	1600.1	130901	377329
	2042	26.3	67456.5	0	26.3	45525	132239	34.62	21570	0	34.62	14583.3	42310.9	61.97	31700.4	0	61.97	21443.6	62193.7	71.14	80432.6	0	71.14	54322.1	157716	103.08	156904	0	103.08	105934	307630	200.22	186879	0	200.22	126248	366477	616.38	183440	0	616.38	124345	360152	1538.19	183391	0	1538.19	125234	360979
	2043	28.24	65189.8	0	28.24	43998.1	127798	35.55	20831.5	0	35.55	14086.2	40864.6	62.28	29613.5	0	62.28	20036.3	58103.8	73.94	72626	0	73.94	49059.4	142418	112.03	146584	0	112.03	98981.6	287412	202.73	182945	0	202.73	123598	358769	600.95	178342	0	600.95	120891	350144	1498.95	177832	0	1498.95	121445	350043
	2044	30.51	62768.3	0	30.51	42367.1	123054	36.75	20074.6	0	36.75	13576.9	39382.2	62.79	27694	0	62.79	18742.1	54342	76.26	65529.1	0	76.26	44275	128511	120.66	135919	0	120.66	91796.6	266517	207.4	178065	0	207.4	120310	349208	589.12	173709	0	589.12	117754	341052	1465.38	172866	0	1465.38	118061	340276
	2045	33.16	60181.4	0	33.16	40624.9	117987	38.26	19298.8	0	38.26	13055.1	37863.3	63.63	25946.8	0	63.63	17564.5	50918.3	78.24	59099.9	0	78.24	39940.5	115912	128.66	125118	0	128.66	84519.4	245355	213.97	172075	0	213.97	116277	337476	581.52	169683	0	581.52	115031	333155	1427.49	167234	0	1427.49	114225	329200
	2046	36.31	57533.2	0	36.31	38841.9	112799	40.13	18521.9	0	40.13	12533	36342.4	64.91	24367.8	0	64.91	16500.7	47824.8	80.04	53338.8	0	80.04	36056.5	104622	136.1	114602	0	136.1	77433.9	224752	222.41	165316	0	222.41	111727	324237	578.5	166149	0	578.5	112644	326225	1392.66	161619	0	1392.66	110403	318160
	2047	39.99	54732.8	0	39.99	36956.7	107314	42.43	17738	0	42.43	12006.5	34808.2	66.62	22909.4	0	66.62	15518.8	44968.2	81.64	48102.2	0	81.64	32526.1	94360.3	142.82	104409	0	142.82	70565.7	204781	232.26	157817	0	232.26	106678	309548	579.56	162723	0	579.56	110334	319510	1361.79	156056	0	1361.79	106620	307225
	2048	44.32	51801.1	0	44.32	34983.6	101573	45.21	16938	0	45.21	11469.7	33243.1	68.82	21551.1	0	68.82	14604.8	42308.2	83.21	43386.4	0	83.21	29346.9	85119	148.86	94668.6	0	148.86	64001.9	185696	243.04	149626	0	243.04	101164	293504	584.47	159126	0	584.47	107913	312465	1336.08	150700	0	1336.08	102981	296702
	2049	49.43	48763.5	0	49.43	32939.9	95624.1	48.49	16106.6	0	48.49	10912.2	31616.8	71.55	20269	0	71.55	13742.8	39798.2	84.96	39197.2	0	84.96	26523	76910	154.3	85467.8	0	154.3	57801.5	167668	254.12	140751	0	254.12	95189.1	276121	592.65	155051	0	592.65	105173	304487	1317.87	145843	0	1317.87	99687.6	287165
	sd, standard deviation, Q, quantile
[truncated: 60 more columns]
